# Supplementary material for: Tailoring Microstructure and Performance of Cu/SiC Composites via Integrated Powder Metallurgy and Thermo-Compression Processing
Source: Materials (Basel). 2026 Jan 7;19(2):243. doi: 10.3390/ma19020243 (PMC12843209; doi:10.3390/ma19020243)
Supplement: Supplementary file 1 [file materials-19-00243-s001.zip]

Archive with 1 entries (1 files):
- materials-4011013-supplementary.pdf
